# Supplementary material for: In Situ Electrochemically Generating High-Valent Iron Species Activated by Nitrogen-Doped Biochar for Efficient Degradation of Antibiotics
Source: Antibiotics (Basel). 2026 Mar 1;15(3):254. doi: 10.3390/antibiotics15030254 (PMC13023536; doi:10.3390/antibiotics15030254)
Supplement: Supplementary file 1 [file antibiotics-15-00254-s001.zip]

Archive with 1 entries (1 files):
- antibiotics-4148778-supplementary.pdf
